# Supplementary material for: Ag2S/Zn2+-Decorated g-C3N4 Type-II Heterojunction with Wide-Spectrum Response: Construction and Photocatalytic Performance in Ciprofloxacin Degradation
Source: Molecules. 2025 Mar 22;30(7):1417. doi: 10.3390/molecules30071417 (PMC11990859; doi:10.3390/molecules30071417)
Supplement: Supplementary file 1 [file molecules-30-01417-s001.zip]

Archive with 1 entries (1 files):
- molecules-3506581-supplementary.pdf
